# Supplementary material for: Boosting natural history research via metagenomic clean-up of crowdsourced feces
Source: PLoS Biol. 2019 Nov 7;17(11):e3000517. doi: 10.1371/journal.pbio.3000517 (PMC6863569; doi:10.1371/journal.pbio.3000517)
Supplement: S1 Data — (XLSX) [file pbio.3000517.s002.xlsx]

## Sheet: Figure 1a
Range of number of records	Number of species
1-10	1504
11-20	215
21-30	98
31-40	48
41-50	30
51-60	14
61-70	19
71-80	10
81-90	18
91-100	9
>100	64

## Sheet: Figure 1b
Species	Number of publications
Canis lupus	1297
Vulpes vulpes	1055
Cervus elaphus	721
Odocoileus virginianus	651
Canis latrans	623
Felis catus	569
Pan troglodytes	519
Alces alces	472
Rangifer tarandus	449
Ursus arctos	435
Lutra lutra	393
Orcinus orca	359
Panthera leo	340
Sus scrofa	327
Capreolus capreolus	324
Panthera pardus	318
Mustela erminea	315
Odocoileus hemionus	300
Procyon lotor	299
Rattus rattus	292
Puma concolor	287
Ursus americanus	274
Loxodonta africana	265
Phoca vitulina	259
Oryctolagus cuniculus	231
Tursiops truncatus	219
Peromyscus maniculatus	211
Rattus norvegicus	208
Bos taurus	203
Mustela nivalis	203
Cervus nippon	200
Halichoerus grypus	200
Panthera tigris	198
Mus musculus	193
Crocuta crocuta	188
Trichosurus vulpecula	183
Ovis aries	182
Martes martes	180
Meles meles	172
Lynx lynx	171
Arctocephalus gazella	164
Gorilla gorilla	162
Enhydra lutris	150
Megaptera novaeangliae	150
Peromyscus leucopus	144
Panthera onca	141
Mirounga leonina	136
Acinonyx jubatus	131
Sciurus carolinensis	129
Eptesicus fuscus	127
Apodemus sylvaticus	125
Capra hircus	124
Eumetopias jubatus	124
Microtus pennsylvanicus	121
Ursus maritimus	121
Dama dama	116
Lepus americanus	115
Castor canadensis	113
Physeter macrocephalus	112
Ailuropoda melanoleuca	111
Tamiasciurus hudsonicus	110
Sciurus vulgaris	109
Macaca fuscata	107
Lepus europaeus	101
Equus caballus	100
Lycaon pictus	99
Martes foina	98
Microtus agrestis	98
Phocoena phocoena	97
Balaenoptera acutorostrata	96
Elephas maximus	95
Arctocephalus pusillus	94
Tamias striatus	94
Callorhinus ursinus	90
Ovis canadensis	90
Giraffa camelopardalis	89
Zalophus californianus	89
Pan paniscus	88
Balaenoptera physalus	87
Phascolarctos cinereus	87
Lepus timidus	86
Callithrix jacchus	83
Ondatra zibethicus	83
Pongo pygmaeus	83
Rattus exulans	83
Mephitis mephitis	82
Mustela putorius	82
Cebus capucinus	81
Desmodus rotundus	81
Eschrichtius robustus	81
Neovison vison	81
Aepyceros melampus	80
Lynx rufus	80
Myotis lucifugus	80
Castor fiber	79
Alouatta palliata	78
Ovibos moschatus	78
Felis silvestris	77
Pipistrellus pipistrellus	77
Odobenus rosmarus	74
Sorex araneus	74
Dipodomys merriami	69
Lynx canadensis	69
Martes americana	69
Balaena mysticetus	68
Carollia perspicillata	68
Macaca mulatta	68
Dugong dugon	64
Erinaceus europaeus	64
Taxidea taxus	64
Cynopterus sphinx	63
Delphinus delphis	63
Ateles geoffroyi	62
Balaenoptera musculus	62
Glossophaga soricina	62
Myotis daubentonii	62
Rhinolophus ferrumequinum	62
Syncerus caffer	62
Cuon alpinus	61
Myotis myotis	61
Plecotus auritus	60
Canis aureus	58
Panthera uncia	58
Sciurus niger	58
Leptonychotes weddellii	57
Macaca fascicularis	57
Antilocapra americana	56
Gulo gulo	56
Artibeus lituratus	55
Mustela nigripes	55
Mirounga angustirostris	54
Cynomys ludovicianus	52
Microtus arvalis	52
Vulpes lagopus	51
Canis mesomelas	50
Diceros bicornis	50
Eubalaena glacialis	50
Sigmodon hispidus	50
Ursus thibetanus	50
Bandicota bengalensis	49
Cercopithecus mitis	49
Delphinapterus leucas	49
Lontra canadensis	49
Nyctereutes procyonoides	49
Papio cynocephalus	49
Artibeus jamaicensis	48
Microtus ochrogaster	48
Trachops cirrhosus	48
Connochaetes taurinus	47
Rousettus aegyptiacus	47
Apodemus flavicollis	45
Genetta genetta	44
Homo sapiens	44
Myocastor coypus	44
Nyctalus noctula	44
Lemur catta	43
Macropus giganteus	43
Sturnira lilium	43
Suricata suricatta	43
Glis glis	41
Grampus griseus	41
Myotis nattereri	41
Papio ursinus	41
Tapirus terrestris	41
Didelphis virginiana	40
Hydrurga leptonyx	40
Rupicapra rupicapra	40
Lasiurus borealis	39
Phocarctos hookeri	39
Tayassu pecari	39
Trichechus manatus	39
Ziphius cavirostris	39
Apodemus speciosus	38
Blarina brevicauda	38
Cervus canadensis	38
Globicephala melas	38
Lontra longicaudis	38
Saguinus oedipus	38
Eulemur fulvus	37
Leopardus pardalis	37
Lynx pardinus	37
Macropus fuliginosus	37
Neomys fodiens	37
Papio anubis	37
Urocyon cinereoargenteus	37
Cerdocyon thous	36
Eptesicus serotinus	36
Megaderma lyra	35
Octodon degus	35
Saimiri sciureus	35
Axis axis	34
Hyaena brunnea	34
Leptonycteris curasoae	34
Pipistrellus pygmaeus	34
Pseudocheirus peregrinus	34
Stenella coeruleoalba	34
Alouatta seniculus	33
Arctocephalus tropicalis	33
Dasypus novemcinctus	33
Glaucomys sabrinus	33
Gorilla beringei	33
Marmota flaviventris	33
Sylvilagus floridanus	33
Acomys cahirinus	32
Rhinolophus hipposideros	32
Sciurus aberti	32
Wallabia bicolor	32
Cercopithecus ascanius	31
Hylobates lar	31
Onychomys leucogaster	31
Tadarida brasiliensis	31
Vulpes macrotis	31
Aonyx capensis	30
Cervus unicolor	30
Gerbillus pyramidum	30
Mustela frenata	30
Myodes glareolus	30
Saguinus mystax	30
Ailurus fulgens	29
Alouatta pigra	29
Arctocephalus forsteri	29
Callithrix penicillata	29
Capra ibex	29
Capra pyrenaica	29
Erethizon dorsatum	29
Hyaena hyaena	29
Phodopus sungorus	29
Pipistrellus nathusii	29
Tursiops aduncus	29
Colobus guereza	28
Hystrix indica	28
Pecari tajacu	28
Pongo abelii	28
Sorex minutus	28
Antrozous pallidus	27
Hapalemur griseus	27
Lasionycteris noctivagans	27
Lepus californicus	27
Neophoca cinerea	27
Neotoma albigula	27
Papio hamadryas	27
Pteropus poliocephalus	27
Rattus fuscipes	27
Sotalia guianensis	27
Barbastella barbastellus	26
Cystophora cristata	26
Didelphis marsupialis	26
Eptesicus nilssonii	26
Lagenorhynchus obscurus	26
Lama guanicoe	26
Ornithorhynchus anatinus	26
Ovis ammon	26
Petaurus breviceps	26
Apodemus agrarius	25
Daubentonia madagascariensis	25
Hippopotamus amphibius	25
Niviventer confucianus	25
Pagophilus groenlandicus	25
Pusa hispida	25
Cryptoprocta ferox	24
Leontopithecus rosalia	24
Mesoplodon densirostris	24
Ochotona princeps	24
Rhinopithecus bieti	24
Apodemus argenteus	23
Arctocephalus australis	23
Herpestes ichneumon	23
Lemmus lemmus	23
Macaca silenus	23
Microcebus murinus	23
Nasua nasua	23
Nyctalus leisleri	23
Propithecus verreauxi	23
Stenella longirostris	23
Talpa europaea	23
Varecia variegata	23
Antilope cervicapra	22
Apodemus peninsulae	22
Ateles belzebuth	22
Balaenoptera borealis	22
Callosciurus erythraeus	22
Dasyurus maculatus	22
Dicrostonyx groenlandicus	22
Muntiacus reevesi	22
Muscardinus avellanarius	22
Neotoma stephensi	22
Noctilio leporinus	22
Nycticeius humeralis	22
Ochotona curzoniae	22
Otocyon megalotis	22
Psammomys obesus	22
Rhabdomys pumilio	22
Rhinopithecus roxellana	22
Saiga tatarica	22
Tachyglossus aculeatus	22
Tatera indica	22
Alouatta caraya	21
Brachyteles arachnoides	21
Camelus dromedarius	21
Chrysocyon brachyurus	21
Eira barbara	21
Gazella dorcas	21
Glaucomys volans	21
Lemmus sibiricus	21
Meriones unguiculatus	21
Myotis bechsteinii	21
Myotis dasycneme	21
Myotis septentrionalis	21
Pseudorca crassidens	21
Suncus murinus	21
Capra aegagrus	20
Dipodomys ordii	20
Mustela lutreola	20
Mustela sibirica	20
Myotis sodalis	20
Neotoma lepida	20
Oreamnos americanus	20
Petaurus australis	20
Ateles paniscus	19
Chlorocebus aethiops	19
Cynopterus brachyotis	19
Equus asinus	19
Equus hemionus	19
Lama glama	19
Lophocebus albigena	19
Monodon monoceros	19
Neotoma floridana	19
Pteronura brasiliensis	19
Rupicapra pyrenaica	19
Semnopithecus entellus	19
Sousa chinensis	19
Trachypithecus francoisi	19
Tragelaphus scriptus	19
Tremarctos ornatus	19
Acomys russatus	18
Antidorcas marsupialis	18
Boselaphus tragocamelus	18
Caracal caracal	18
Mazama gouazoubira	18
Mellivora capensis	18
Oryx gazella	18
Phyllostomus hastatus	18
Prionailurus bengalensis	18
Pteropus tonganus	18
Rhinoceros unicornis	18
Sciurotamias davidianus	18
Taurotragus oryx	18
Vombatus ursinus	18
Antechinus stuartii	17
Ceratotherium simum	17
Dasyprocta leporina	17
Dipodomys spectabilis	17
Equus quagga	17
Erignathus barbatus	17
Hippotragus niger	17
Macaca nemestrina	17
Macaca radiata	17
Macaca sylvanus	17
Mungos mungo	17
Myotis capaccinii	17
Myotis emarginatus	17
Orycteropus afer	17
Platyrrhinus lineatus	17
Presbytis rubicunda	17
Sorex cinereus	17
Stenella attenuata	17
Stenella frontalis	17
Syconycteris australis	17
Tarsipes rostratus	17
Vulpes velox	17
Ammotragus lervia	16
Arctocephalus galapagoensis	16
Atilax paludinosus	16
Bos gaurus	16
Cavia porcellus	16
Dipodomys deserti	16
Eonycteris spelaea	16
Globicephala macrorhynchus	16
Hippotragus equinus	16
Leopardus geoffroyi	16
Leptonycteris yerbabuenae	16
Marmota monax	16
Martes melampus	16
Meriones meridianus	16
Nasua narica	16
Perognathus parvus	16
Propithecus diadema	16
Arvicanthis niloticus	15
Canis simensis	15
Corynorhinus townsendii	15
Gerbillus andersoni	15
Hydrochoerus hydrochaeris	15
Hyperoodon ampullatus	15
Leontopithecus chrysomelas	15
Mastomys natalensis	15
Melursus ursinus	15
Mesocricetus auratus	15
Myodes gapperi	15
Myotis grisescens	15
Myotis mystacinus	15
Paradoxurus hermaphroditus	15
Phacochoerus aethiopicus	15
Pontoporia blainvillei	15
Procavia capensis	15
Pseudois nayaur	15
Rhombomys opimus	15
Sapajus libidinosus	15
Vespertilio murinus	15
Zalophus wollebaeki	15
Bassariscus astutus	14
Brachylagus idahoensis	14
Bubalus bubalis	14
Chlorocebus pygerythrus	14
Cricetomys gambianus	14
Crocidura russula	14
Dromiciops gliroides	14
Eliomys quercinus	14
Hystrix africaeaustralis	14
Isoodon obesulus	14
Kogia breviceps	14
Leopoldamys edwardsi	14
Marmota marmota	14
Meriones crassus	14
Microtus montanus	14
Monachus monachus	14
Myotis blythii	14
Neophocaena phocaenoides	14
Perognathus longimembris	14
Petrogale penicillata	14
Phoca largha	14
Procapra gutturosa	14
Pteropus alecto	14
Sotalia fluviatilis	14
Theropithecus gelada	14
Balaenoptera edeni	13
Bettongia penicillata	13
Bos grunniens	13
Chiropotes satanas	13
Choeronycteris mexicana	13
Dasyprocta punctata	13
Didelphis albiventris	13
Didelphis aurita	13
Eidolon helvum	13
Eubalaena australis	13
Eulemur rubriventer	13
Gazella gazella	13
Gazella subgutturosa	13
Geomys bursarius	13
Glossophaga commissarisi	13
Leontopithecus chrysopygus	13
Lycalopex culpaeus	13
Macaca assamensis	13
Macroderma gigas	13
Macrotis lagotis	13
Mazama americana	13
Mystacina tuberculata	13
Nasalis larvatus	13
Neomys anomalus	13
Onychomys torridus	13
Ovis dalli	13
Perimyotis subflavus	13
Pipistrellus kuhlii	13
Plecotus austriacus	13
Rhinolophus euryale	13
Sarcophilus harrisii	13
Thomomys bottae	13
Thylogale billardierii	13
Alouatta guariba	12
Balaenoptera bonaerensis	12
Bandicota indica	12
Callithrix geoffroyi	12
Capricornis crispus	12
Cebus albifrons	12
Cercartetus nanus	12
Colobus angolensis	12
Delphinus capensis	12
Dicerorhinus sumatrensis	12
Dryomys nitedula	12
Equus ferus	12
Equus przewalskii	12
Erythrocebus patas	12
Felis chaus	12
Galago senegalensis	12
Galemys pyrenaicus	12
Leopardus wiedii	12
Macaca tonkeana	12
Microtus longicaudus	12
Molossus molossus	12
Mus spretus	12
Mustela itatsi	12
Myotis evotis	12
Myrmecophaga tridactyla	12
Oreotragus oreotragus	12
Peromyscus polionotus	12
Pithecia pithecia	12
Pipistrellus abramus	12
Potos flavus	12
Pteropus dasymallus	12
Rattus argentiventer	12
Rhinolophus mehelyi	12
Saguinus labiatus	12
Setonix brachyurus	12
Bettongia lesueur	11
Bos bison	11
Caluromys philander	11
Cercocebus torquatus	11
Cercopithecus diana	11
Cryptomys hottentotus	11
Dasyurus hallucatus	11
Dicrostonyx torquatus	11
Epomophorus wahlbergi	11
Euderma maculatum	11
Kobus ellipsiprymnus	11
Lagostomus maximus	11
Lagothrix lagotricha	11
Lepus capensis	11
Nyctalus lasiopterus	11
Nycteris thebaica	11
Perameles nasuta	11
Petaurus norfolcensis	11
Platanista gangetica	11
Pteropus samoensis	11
Ratufa indica	11
Sorex caecutiens	11
Thomomys talpoides	11
Antechinus flavipes	10
Aplodontia rufa	10
Axis porcinus	10
Bettongia gaimardi	10
Bos indicus	10
Cebuella pygmaea	10
Cebus olivaceus	10
Cercopithecus campbelli	10
Corynorhinus rafinesquii	10
Cricetus cricetus	10
Crocidura suaveolens	10
Ctenomys mendocinus	10
Cynictis penicillata	10
Eulemur macaco	10
Eulemur rufifrons	10
Euphractus sexcinctus	10
Eutamias sibiricus	10
Galictis cuja	10
Gerbillus dasyurus	10
Glossophaga longirostris	10
Hemiechinus auritus	10
Hystrix cristata	10
Lama pacos	10
Marmota caligata	10
Miniopterus schreibersii	10
Mus minutoides	10
Myotis leibii	10
Neofelis nebulosa	10
Ochotona collaris	10
Ochrotomys nuttalli	10
Oryzomys palustris	10
Paguma larvata	10
Petauroides volans	10
Philander opossum	10
Phocoenoides dalli	10
Phyllotis darwini	10
Phyllostomus discolor	10
Potamochoerus porcus	10
Reithrodontomys megalotis	10
Saccopteryx bilineata	10
Trichechus inunguis	10
Cacajao melanocephalus	9
Cercocebus galeritus	9
Cercopithecus nictitans	9
Chrotopterus auritus	9
Conepatus chinga	9
Damaliscus lunatus	9
Diphylla ecaudata	9
Dipodomys microps	9
Elaphurus davidianus	9
Equus zebra	9
Geomys attwateri	9
Helarctos malayanus	9
Hipposideros speoris	9
Hylobates agilis	9
Isoodon macrourus	9
Kobus kob	9
Lagenodelphis hosei	9
Lepus arcticus	9
Lycalopex gymnocercus	9
Martes flavigula	9
Martes zibellina	9
Microtus californicus	9
Microtus pinetorum	9
Moschus moschiferus	9
Myotis volans	9
Myotis yumanensis	9
Neotoma magister	9
Noctilio albiventris	9
Oryx leucoryx	9
Otaria byronia	9
Ovis orientalis	9
Peponocephala electra	9
Perameles gunnii	9
Phascogale tapoatafa	9
Proechimys semispinosus	9
Pteropus conspicillatus	9
Pusa sibirica	9
Pygathrix nemaeus	9
Saguinus imperator	9
Sciurus lis	9
Sminthopsis youngsoni	9
Sus barbatus	9
Tamandua tetradactyla	9
Urocyon littoralis	9
Vulpes corsac	9
Ammospermophilus leucurus	8
Anoura caudifer	8
Bettongia tropica	8
Cacajao calvus	8
Callimico goeldii	8
Carollia castanea	8
Cercocebus atys	8
Chalinolobus tuberculatus	8
Civettictis civetta	8
Colobus polykomos	8
Colobus satanas	8
Condylura cristata	8
Dasyurus viverrinus	8
Diaemus youngi	8
Dipodomys panamintinus	8
Dolichotis patagonum	8
Funambulus palmarum	8
Inia geoffrensis	8
Lagenorhynchus acutus	8
Lasiopodomys brandtii	8
Leptonycteris nivalis	8
Lobodon carcinophaga	8
Macaca thibetana	8
Microcavia australis	8
Microtus socialis	8
Monophyllus redmani	8
Moschus chrysogaster	8
Muntiacus muntjak	8
Myrmecobius fasciatus	8
Neofelis diardi	8
Neophocaena asiaeorientalis	8
Neotoma cinerea	8
Nesokia indica	8
Niviventer fulvescens	8
Nycteris grandis	8
Nyctophilus geoffroyi	8
Otomys irroratus	8
Ovis gmelini	8
Perognathus amplus	8
Petaurista leucogenys	8
Petrogale xanthopus	8
Potorous tridactylus	8
Ptenochirus jagori	8
Pteropus rufus	8
Pteropus scapulatus	8
Rattus lutreolus	8
Sapajus apella	8
Sciurus granatensis	8
Sorex minutissimus	8
Steno bredanensis	8
Vulpes rueppelli	8
Anoura geoffroyi	7
Artibeus planirostris	7
Ateles chamek	7
Bradypus variegatus	7
Callosciurus notatus	7
Camelus bactrianus	7
Carollia sowelli	7
Cercopithecus cephus	7
Elephantulus edwardii	7
Eospalax baileyi	7
Eulemur mongoz	7
Hapalemur aureus	7
Hemitragus jemlahicus	7
Hydropotes inermis	7
Kobus defassa	7
Lagenorhynchus albirostris	7
Lagidium viscacia	7
Leopardus tigrinus	7
Lontra felina	7
Lutrogale perspicillata	7
Macaca leonina	7
Mandrillus sphinx	7
Marmota sibirica	7
Meriones hurrianae	7
Meriones shawi	7
Micronycteris microtis	7
Mus spicilegus	7
Myopus schisticolor	7
Myotis brandtii	7
Myotis macrodactylus	7
Napaeozapus insignis	7
Ourebia ourebi	7
Perognathus flavus	7
Peromyscus truei	7
Phacochoerus africanus	7
Phenacomys intermedius	7
Presbytis thomasi	7
Procapra picticaudata	7
Prolemur simus	7
Pseudomys hermannsburgensis	7
Raphicerus campestris	7
Saccostomus campestris	7
Saguinus midas	7
Scalopus aquaticus	7
Sciurus griseus	7
Sorex isodon	7
Speothos venaticus	7
Spermophilus citellus	7
Spilogale putorius	7
Tadarida teniotis	7
Taphozous melanopogon	7
Trachypithecus auratus	7
Trachypithecus leucocephalus	7
Trachypithecus phayrei	7
Tragulus javanicus	7
Tympanoctomys barrerae	7
Acomys subspinosus	6
Akodon montensis	6
Apodemus chevrieri	6
Apodemus draco	6
Apodemus latronum	6
Arctictis binturong	6
Arctocephalus philippii	6
Artibeus fimbriatus	6
Budorcas taxicolor	6
Canis rufus	6
Capra sibirica	6
Cercopithecus albogularis	6
Cercopithecus pogonias	6
Cervus timorensis	6
Choloepus hoffmanni	6
Colobus vellerosus	6
Ctenomys talarum	6
Cuniculus paca	6
Cynomys gunnisoni	6
Damaliscus korrigum	6
Dendrohyrax arboreus	6
Dipodomys ingens	6
Dipus sagitta	6
Equus kiang	6
Eulemur collaris	6
Helogale parvula	6
Hipposideros diadema	6
Hyperoodon planifrons	6
Leopardus guigna	6
Lepus brachyurus	6
Loxodonta cyclotis	6
Lycalopex griseus	6
Macrotus californicus	6
Marmota himalayana	6
Meriones libycus	6
Meriones tamariscinus	6
Microdipodops megacephalus	6
Millardia meltada	6
Myotis californicus	6
Myotis vivesi	6
Notomys alexis	6
Nyctophilus gouldi	6
Oligoryzomys longicaudatus	6
Orcaella brevirostris	6
Otonycteris hemprichii	6
Ozotoceros bezoarticus	6
Papio papio	6
Parantechinus apicalis	6
Pelea capreolus	6
Peromyscus californicus	6
Peromyscus gossypinus	6
Piliocolobus badius	6
Procyon cancrivorus	6
Propithecus edwardsi	6
Pseudochirops archeri	6
Pteropus livingstonii	6
Pteropus vampyrus	6
Rattus tiomanicus	6
Ratufa bicolor	6
Reithrodontomys fulvescens	6
Rhinolophus megaphyllus	6
Rhinopoma microphyllum	6
Sylvicapra grimmia	6
Tamandua mexicana	6
Thryonomys swinderianus	6
Tupaia tana	6
Vampyrum spectrum	6
Varecia rubra	6
Viverricula indica	6
Zapus hudsonius	6
Acrobates pygmaeus	5
Addax nasomaculatus	5
Antechinus swainsonii	5
Arctocephalus townsendi	5
Arvicola sapidus	5
Bos javanicus	5
Callithrix flaviceps	5
Canis adustus	5
Capra falconeri	5
Capreolus pygargus	5
Cavia aperea	5
Cephalophus natalensis	5
Cephalorhynchus hectori	5
Cercopithecus petaurista	5
Chaerephon pumilus	5
Chalinolobus gouldii	5
Chiroderma doriae	5
Dasycercus cristicauda	5
Dasyurus geoffroii	5
Delomys dorsalis	5
Eidolon dupreanum	5
Elephantulus myurus	5
Eligmodontia typus	5
Galerella pulverulenta	5
Galerella sanguinea	5
Genetta tigrina	5
Gerbillus henleyi	5
Graomys griseoflavus	5
Hapalemur meridionalis	5
Heteromys desmarestianus	5
Hippocamelus bisulcus	5
Hipposideros ater	5
Hoolock hoolock	5
Hydromys chrysogaster	5
Lagenorhynchus obliquidens	5
Macaca cyclopis	5
Macroglossus sobrinus	5
Manis pentadactyla	5
Marmota caudata	5
Maxomys surifer	5
Metachirus nudicaudatus	5
Micaelamys namaquensis	5
Micromys minutus	5
Monodelphis domestica	5
Mus booduga	5
Musonycteris harrisoni	5
Mus platythrix	5
Mustela altaica	5
Myotis adversus	5
Myotis nigricans	5
Ochotona hyperborea	5
Okapia johnstoni	5
Onychogalea fraenata	5
Otomys unisulcatus	5
Paraxerus palliatus	5
Pedetes capensis	5
Perognathus flavescens	5
Peromyscus melanotis	5
Petaurista philippensis	5
Philander frenatus	5
Piliocolobus tephrosceles	5
Phodopus campbelli	5
Procapra przewalskii	5
Pteromys volans	5
Pteronotus parnellii	5
Pteropus hypomelanus	5
Pteropus mariannus	5
Pteropus rodricensis	5
Rousettus amplexicaudatus	5
Rousettus madagascariensis	5
Saguinus bicolor	5
Saimiri boliviensis	5
Sapajus nigritus	5
Sapajus xanthosternos	5
Sicista betulina	5
Sminthopsis crassicaudata	5
Sorex palustris	5
Sorex unguiculatus	5
Sorex vagrans	5
Spermophilus pygmaeus	5
Sturnira ludovici	5
Suncus etruscus	5
Sylvilagus nuttallii	5
Symphalangus syndactylus	5
Thylogale thetis	5
Trachypithecus cristatus	5
Tragelaphus buxtoni	5
Uroderma bilobatum	5
Vespadelus vulturnus	5
Vulpes ferrilata	5
Abrothrix longipilis	4
Acerodon jubatus	4
Akodon azarae	4
Aonyx cinereus	4
Arborimus longicaudus	4
Artibeus obscurus	4
Ateles hybridus	4
Atherurus africanus	4
Avahi laniger	4
Bathyergus suillus	4
Berardius bairdii	4
Blastocerus dichotomus	4
Bos frontalis	4
Brachyteles hypoxanthus	4
Burramys parvus	4
Cabassous unicinctus	4
Callicebus nigrifrons	4
Callicebus personatus	4
Callosciurus finlaysonii	4
Cannomys badius	4
Capra cylindricornis	4
Capricornis sumatraensis	4
Cephalorhynchus commersonii	4
Cervus albirostris	4
Chiroderma villosum	4
Coleura seychellensis	4
Craseonycteris thonglongyai	4
Crocidura flavescens	4
Crocidura hirta	4
Crocidura leucodon	4
Cyclopes didactylus	4
Cynomys mexicanus	4
Cynomys parvidens	4
Dactylopsila trivirgata	4
Dasyprocta azarae	4
Felis margarita	4
Felis nigripes	4
Fossa fossana	4
Funambulus tristriatus	4
Galago moholi	4
Galidia elegans	4
Georychus capensis	4
Gracilinanus agilis	4
Hemibelideus lemuroides	4
Heterohyrax brucei	4
Hipposideros armiger	4
Hipposideros caffer	4
Hipposideros cervinus	4
Hipposideros pratti	4
Kogia sima	4
Lagenorhynchus australis	4
Lasiorhinus krefftii	4
Lemmus trimucronatus	4
Leptailurus serval	4
Lissodelphis borealis	4
Loris lydekkerianus	4
Macaca sinica	4
Macrophyllum macrophyllum	4
Macroscelides proboscideus	4
Madoqua kirkii	4
Marmota bobak	4
Megaderma spasma	4
Mesoplodon europaeus	4
Microdipodops pallidus	4
Microtus miurus	4
Myosorex varius	4
Myotis frater	4
Myotis keenii	4
Myotis siligorensis	4
Myotis thysanodes	4
Neomonachus schauinslandi	4
Neotoma bryanti	4
Neotoma fuscipes	4
Neotoma micropus	4
Ningaui yvonneae	4
Nycticebus coucang	4
Otocolobus manul	4
Otomys sloggetti	4
Ovis vignei	4
Paraxerus cepapi	4
Parotomys brantsii	4
Peromyscus aztecus	4
Peromyscus boylii	4
Peromyscus keeni	4
Planigale maculata	4
Plecotus macrobullaris	4
Presbytis melalophos	4
Priodontes maximus	4
Procolobus verus	4
Pseudochirulus herbertensis	4
Pteronotus quadridens	4
Rattus losea	4
Redunca fulvorufula	4
Rhinolophus cornutus	4
Saimiri oerstedii	4
Sciurus deppei	4
Sciurus igniventris	4
Sciurus variegatoides	4
Sorex fumeus	4
Sousa plumbea	4
Sturnira erythromos	4
Sylvilagus transitionalis	4
Taterillus gracilis	4
Taurotragus derbianus	4
Tetracerus quadricornis	4
Thomomys mazama	4
Trichosurus caninus	4
Tscherskia triton	4
Tupaia belangeri	4
Tupaia glis	4
Tylonycteris pachypus	4
Uromys caudimaculatus	4
Urotrichus talpoides	4
Vandeleuria oleracea	4
Viverra zibetha	4
Vulpes bengalensis	4
Vulpes cana	4
Akodon cursor	3
Alouatta belzebul	3
Antechinus agilis	3
Aotus azarae	3
Aotus trivirgatus	3
Arborimus albipes	3
Atelerix algirus	3
Atlantoxerus getulus	3
Avahi occidentalis	3
Baiomys taylori	3
Blarina carolinensis	3
Callicebus coimbrai	3
Callospermophilus lateralis	3
Calomys musculinus	3
Caluromys lanatus	3
Capra nubiana	3
Capromys pilorides	3
Cardioderma cor	3
Carollia brevicauda	3
Catagonus wagneri	3
Centurio senex	3
Cephalorhynchus heavisidii	3
Cercartetus concinnus	3
Chaetodipus formosus	3
Chaetodipus penicillatus	3
Chaetomys subspinosus	3
Chaetophractus villosus	3
Chinchilla lanigera	3
Chlorocebus djamdjamensis	3
Chrysospalax trevelyani	3
Connochaetes gnou	3
Cricetomys emini	3
Cricetulus barabensis	3
Cryptotis parva	3
Cynomys leucurus	3
Cynopterus horsfieldii	3
Cynopterus minutus	3
Dasycercus blythi	3
Desmodillus auricularis	3
Dipodomys agilis	3
Equus africanus	3
Equus grevyi	3
Erinaceus concolor	3
Eubalaena japonica	3
Galerella nigrata	3
Galidictis fasciata	3
Gerbillus gerbillus	3
Glirulus japonicus	3
Golunda ellioti	3
Hippocamelus antisensis	3
Hipposideros lankadiva	3
Hipposideros larvatus	3
Hipposideros ruber	3
Hylobates albibarbis	3
Hylochoerus meinertzhageni	3
Hylonycteris underwoodi	3
Hypsiprymnodon moschatus	3
Ia io	3
Ichneumia albicauda	3
Ictonyx striatus	3
Indri indri	3
Kobus leche	3
Lagorchestes hirsutus	3
Lasiorhinus latifrons	3
Lasiurus seminolus	3
Leopardus guttulus	3
Lepilemur edwardsi	3
Lepus corsicanus	3
Lipotes vexillifer	3
Lonchophylla robusta	3
Lophostoma silvicolum	3
Loris tardigradus	3
Lutreolina crassicaudata	3
Lycalopex vetulus	3
Macaca arctoides	3
Macroglossus minimus	3
Marmosops incanus	3
Marmosops paulensis	3
Mastacomys fuscus	3
Mazama temama	3
Megaloglossus woermanni	3
Melomys burtoni	3
Melomys cervinipes	3
Mesoplodon bidens	3
Microcebus griseorufus	3
Microcebus rufus	3
Micronycteris megalotis	3
Microtus mexicanus	3
Microtus townsendii	3
Molossops temminckii	3
Moschus berezovskii	3
Muntiacus crinifrons	3
Myoprocta acouchy	3
Myotis alcathoe	3
Myotis macropus	3
Myotis velifer	3
Myzopoda aurita	3
Nanger granti	3
Nemorhaedus goral	3
Neoromicia nana	3
Neotragus moschatus	3
Ningaui ridei	3
Nomascus concolor	3
Nomascus leucogenys	3
Nomascus nasutus	3
Notiosorex crawfordi	3
Notomys fuscus	3
Nyctimene robinsoni	3
Nyctinomops macrotis	3
Ochotona alpina	3
Ochotona pallasi	3
Ochotona roylei	3
Ochotona rufescens	3
Octomys mimax	3
Oligoryzomys nigripes	3
Ommatophoca rossii	3
Ovis nivicola	3
Parascalops breweri	3
Pekania pennanti	3
Petaurus gracilis	3
Phalanger orientalis	3
Phaner furcifer	3
Phascogale calura	3
Phodopus roborovskii	3
Pipistrellus coromandra	3
Pithecia irrorata	3
Planigale gilesi	3
Podomys floridanus	3
Potamochoerus larvatus	3
Presbytis femoralis	3
Prionailurus viverrinus	3
Proteles cristata	3
Pseudomys novaehollandiae	3
Pteropus niger	3
Pteropus pselaphon	3
Pteropus pumilus	3
Pteropus seychellensis	3
Raphicerus melanotis	3
Rattus nitidus	3
Rattus tanezumi	3
Redunca arundinum	3
Redunca redunca	3
Reithrodontomys sumichrasti	3
Rhinolophus blasii	3
Rhinolophus clivosus	3
Rhinolophus lepidus	3
Rhinopithecus avunculus	3
Rousettus leschenaultii	3
Saccopteryx leptura	3
Saccostomus mearnsi	3
Saguinus leucopus	3
Salanoia concolor	3
Salpingotus crassicauda	3
Scapanus orarius	3
Sciurus aestuans	3
Sciurus aureogaster	3
Scotophilus borbonicus	3
Scotophilus kuhlii	3
Scotophilus leucogaster	3
Sorex alpinus	3
Sorex coronatus	3
Spalacopus cyanus	3
Spilogale gracilis	3
Sylvilagus aquaticus	3
Tadarida aegyptiaca	3
Tamiasciurus douglasii	3
Tamiops swinhoei	3
Tapirus pinchaque	3
Thallomys nigricauda	3
Thylogale stigmatica	3
Trachypithecus pileatus	3
Tylonycteris robustula	3
Urocitellus parryii	3
Vampyressa pusilla	3
Viverra tangalunga	3
Vulpes chama	3
Vulpes zerda	3
Zapus princeps	3
Zyzomys argurus	3
Abrocoma cinerea	2
Aepyprymnus rufescens	2
Ammospermophilus harrisii	2
Antechinus mysticus	2
Aotus nancymaae	2
Aotus nigriceps	2
Apodemus mystacinus	2
Apodemus uralensis	2
Arctogalidia trivirgata	2
Arctonyx collaris	2
Asellia tridens	2
Babyrousa babyrussa	2
Bassariscus sumichrasti	2
Bdeogale crassicauda	2
Beatragus hunteri	2
Bos mutus	2
Brachyphylla nana	2
Caenolestes fuliginosus	2
Callithrix kuhlii	2
Callosciurus pygerythrus	2
Calomys callosus	2
Caluromys derbianus	2
Canis anthus	2
Caperea marginata	2
Caprolagus hispidus	2
Cephalophus callipygus	2
Cephalophus dorsalis	2
Cephalophus niger	2
Cercopithecus neglectus	2
Cercopithecus wolfi	2
Chaetophractus vellerosus	2
Chalinolobus morio	2
Cheirogaleus major	2
Cheiromeles torquatus	2
Chironectes minimus	2
Chiropotes albinasus	2
Chiropotes chiropotes	2
Chrysochloris asiatica	2
Cloeotis percivali	2
Conepatus semistriatus	2
Cormura brevirostris	2
Crocidura canariensis	2
Crocidura cyanea	2
Cynocephalus volans	2
Cynopterus titthaecheilus	2
Damaliscus pygargus	2
Dasypus hybridus	2
Dasypus kappleri	2
Dasypus sabanicola	2
Dasyuroides byrnei	2
Dendrolagus lumholtzi	2
Dermanura phaeotis	2
Desmana moschata	2
Dipodomys stephensi	2
Dorcatragus megalotis	2
Dremomys pernyi	2
Dremomys rufigenis	2
Ellobius lutescens	2
Emballonura semicaudata	2
Epomophorus gambianus	2
Epomops buettikoferi	2
Eremitalpa granti	2
Eulemur coronatus	2
Eupetaurus cinereus	2
Eupleres goudotii	2
Euryoryzomys russatus	2
Feresa attenuata	2
Galictis vittata	2
Gazella arabica	2
Gazella bennettii	2
Genetta maculata	2
Glossophaga leachii	2
Gracilinanus microtarsus	2
Gymnobelideus leadbeateri	2
Haplonycteris fischeri	2
Hipposideros bicolor	2
Hoolock leuconedys	2
Hyemoschus aquaticus	2
Hylobates muelleri	2
Hystrix brachyura	2
Ictidomys tridecemlineatus	2
Isoodon auratus	2
Jaculus jaculus	2
Kerivoula intermedia	2
Kerivoula papillosa	2
Kobus vardonii	2
Lagenorhynchus cruciger	2
Lagorchestes conspicillatus	2
Lasiopodomys mandarinus	2
Latidens salimalii	2
Lavia frons	2
Leopoldamys sabanus	2
Lepilemur leucopus	2
Lepilemur mustelinus	2
Lepilemur ruficaudatus	2
Leporillus conditor	2
Lepus flavigularis	2
Lepus granatensis	2
Lepus townsendii	2
Lestodelphys halli	2
Lichonycteris obscura	2
Litocranius walleri	2
Lonchophylla bokermanni	2
Lontra provocax	2
Macaca nigra	2
Macaca ochreata	2
Macrotus waterhousii	2
Mandrillus leucophaeus	2
Manis crassicaudata	2
Manis javanica	2
Marmota olympus	2
Marmota vancouverensis	2
Martes caurina	2
Mastomys coucha	2
Meles anakuma	2
Melogale moschata	2
Meriones tristrami	2
Mesoplodon layardii	2
Mesoplodon mirus	2
Microcebus berthae	2
Micropteropus pusillus	2
Microryzomys minutus	2
Microsciurus flaviventer	2
Microtus breweri	2
Microtus cabrerae	2
Microtus xanthognathus	2
Mimon bennettii	2
Miniopterus australis	2
Miniopterus fuliginosus	2
Miniopterus inflatus	2
Mirza coquereli	2
Mops condylurus	2
Murina leucogaster	2
Mustela kathiah	2
Myodes rutilus	2
Myotis austroriparius	2
Myotis chinensis	2
Myotis ciliolabrum	2
Myotis fimbriatus	2
Myotis ikonnikovi	2
Myotis punicus	2
Myotis tricolor	2
Nectomys squamipes	2
Neotamias speciosus	2
Neotoma macrotis	2
Neotoma mexicana	2
Neotomodon alstoni	2
Nesoryzomys swarthi	2
Niviventer bukit	2
Nomascus gabriellae	2
Notoryctes typhlops	2
Nycticebus bengalensis	2
Nyctimene albiventer	2
Nyctimene rabori	2
Nyctomys sumichrasti	2
Nyctophilus corbeni	2
Oligoryzomys flavescens	2
Oryx beisa	2
Oryx dammah	2
Otolemur crassicaudatus	2
Otomops martiensseni	2
Paradipus ctenodactylus	2
Paranyctimene raptor	2
Pardofelis marmorata	2
Perodicticus potto	2
Peromyscus crinitus	2
Petaurista petaurista	2
Petrogale assimilis	2
Petrogale brachyotis	2
Petromus typicus	2
Petromyscus collinus	2
Philantomba monticola	2
Phocoena sinus	2
Phocoena spinipinnis	2
Phylloderma stenops	2
Phyllonycteris poeyi	2
Pipistrellus nanulus	2
Pipistrellus stenopterus	2
Pithecia albicans	2
Pithecia hirsuta	2
Planigale tenuirostris	2
Presbytis comata	2
Prionailurus planiceps	2
Proechimys cuvieri	2
Propithecus tattersalli	2
Pseudantechinus macdonnellensis	2
Pseudomys desertor	2
Pseudomys fumeus	2
Pseudomys gracilicaudatus	2
Pusa caspica	2
Pygathrix cinerea	2
Pygoderma bilabiatum	2
Ratufa macroura	2
Rhabdomys dilectus	2
Rhinoceros sondaicus	2
Rhinolophus capensis	2
Rhinonicteris aurantia	2
Rhinophylla pumilio	2
Rhinopithecus brelichi	2
Rhynchonycteris naso	2
Romerolagus diazi	2
Saguinus geoffroyi	2
Salpingotus kozlovi	2
Sapajus cay	2
Sapajus flavius	2
Sapajus macrocephalus	2
Sciurus spadiceus	2
Scotophilus dinganii	2
Semnopithecus vetulus	2
Sminthopsis griseoventer	2
Sminthopsis hirtipes	2
Sminthopsis macroura	2
Sminthopsis murina	2
Solenodon cubanus	2
Sorex gracillimus	2
Sorex hoyi	2
Sorex monticolus	2
Spalax microphthalmus	2
Spermophilopsis leptodactylus	2
Spermophilus xanthoprymnus	2
Spilocuscus maculatus	2
Stenoderma rufum	2
Sturnira hondurensis	2
Sturnira parvidens	2
Suncus varilla	2
Sus blouchi	2
Sylvilagus audubonii	2
Sylvilagus bachmani	2
Sylvilagus cunicularius	2
Sylvilagus palustris	2
Tachyoryctes macrocephalus	2
Tachyoryctes splendens	2
Talpa romana	2
Taphozous longimanus	2
Taphozous mauritianus	2
Taphozous nudiventris	2
Taphozous perforatus	2
Tasmacetus shepherdi	2
Tenrec ecaudatus	2
Tokudaia osimensis	2
Tonatia bidens	2
Trachypithecus geei	2
Trachypithecus obscurus	2
Trachypithecus poliocephalus	2
Tragelaphus eurycerus	2
Trichosurus cunninghami	2
Tupaia gracilis	2
Tupaia minor	2
Tupaia montana	2
Urva urva	2
Vespadelus pumilus	2
Vormela peregusna	2
Zapus trinotatus	2
Zyzomys pedunculatus	2
Phoniscus jagorii	1
Phyllotis xanthopygus	1
Platacanthomys lasiurus	1
Platalina genovensium	1
Platyrrhinus recifinus	1
Plecturocebus aureipalatii	1
Plecturocebus toppini	1
Poecilogale albinucha	1
Potorous gilbertii	1
Potorous longipes	1
Presbytis frontata	1
Presbytis hosei	1
Presbytis potenziani	1
Prionailurus rubiginosus	1
Proechimys brevicauda	1
Promops nasutus	1
Propithecus coronatus	1
Pseudocheirus occidentalis	1
Pseudochirulus forbesi	1
Pseudois schaeferi	1
Pseudomys albocinereus	1
Pseudomys australis	1
Pseudomys delicatulus	1
Pteromys momonga	1
Pteronotus davyi	1
Pteronotus personatus	1
Pteropus lylei	1
Pteropus medius	1
Pteropus melanotus	1
Pteropus ornatus	1
Pteropus vetulus	1
Pteropus voeltzkowi	1
Ptilocercus lowii	1
Pudu mephistophiles	1
Pudu puda	1
Pygathrix nigripes	1
Rattus baluensis	1
Rattus colletti	1
Rattus leucopus	1
Rattus sordidus	1
Rattus tunneyi	1
Rattus villosissimus	1
Ratufa affinis	1
Reithrodon auritus	1
Reithrodontomys humulis	1
Rhinolophus affinis	1
Rhinolophus borneensis	1
Rhinolophus denti	1
Rhinolophus formosae	1
Rhinolophus hildebrandtii	1
Rhinolophus macrotis	1
Rhinolophus perditus	1
Rhinolophus philippinensis	1
Rhinolophus pusillus	1
Rhinolophus rouxii	1
Rhinolophus sedulus	1
Rhinolophus simulator	1
Rhinolophus thailandensis	1
Rhinolophus trifoliatus	1
Rhinopoma hardwickii	1
Rhipidomys latimanus	1
Rhizomys pruinosus	1
Rhogeessa minutilla	1
Rhogeessa mira	1
Rhynchocyon chrysopygus	1
Rhyncholestes raphanurus	1
Rousettus celebensis	1
Rucervus duvaucelii	1
Rungwecebus kipunji	1
Saguinus inustus	1
Saguinus niger	1
Saimiri cassiquiarensis	1
Saimiri collinsi	1
Saimiri vanzolinii	1
Sapajus robustus	1
Sciurus anomalus	1
Sciurus arizonensis	1
Sciurus colliaei	1
Sciurus nayaritensis	1
Sciurus pucheranii	1
Scotonycteris zenkeri	1
Scotophilus viridis	1
Scutisorex somereni	1
Sekeetamys calurus	1
Semnopithecus ajax	1
Semnopithecus hypoleucos	1
Semnopithecus johnii	1
Semnopithecus priam	1
Sigmodon fulviventer	1
Sigmodon hirsutus	1
Sminthopsis dolichura	1
Sminthopsis leucopus	1
Sminthopsis ooldea	1
Sminthopsis virginiae	1
Smutsia temminckii	1
Sorex arcticus	1
Sorex daphaenodon	1
Sorex longirostris	1
Sorex ornatus	1
Sorex preblei	1
Sorex roboratus	1
Sorex saussurei	1
Sorex trowbridgii	1
Sorex tundrensis	1
Sousa sahulensis	1
Sousa teuszii	1
Spermophilus dauricus	1
Spermophilus fulvus	1
Spermophilus musicus	1
Spermophilus relictus	1
Spilogale pygmaea	1
Steatomys opimus	1
Stenonycteris lanosus	1
Sturnira tildae	1
Sundasciurus tenuis	1
Sus celebensis	1
Sus domesticus	1
Sylvilagus brasiliensis	1
Synaptomys cooperi	1
Syntheosciurus brochus	1
Tadarida fulminans	1
Tamiasciurus fremonti	1
Tamiops rodolphii	1
Tarsius tarsier	1
Taterillus petteri	1
Taterillus pygargus	1
Thallomys paedulcus	1
Thaptomys nigrita	1
Thomasomys aureus	1
Thomasomys kalinowskii	1
Thomasomys oreas	1
Thomomys monticola	1
Thrichomys fosteri	1
Thrichomys laurentius	1
Thrichomys pachyurus	1
Thylamys elegans	1
Thyroptera discifera	1
Thyroptera tricolor	1
Tolypeutes tricinctus	1
Tonatia saurophila	1
Trachypithecus crepusculus	1
Trachypithecus delacouri	1
Trachypithecus laotum	1
Tragelaphus spekii	1
Tragulus napu	1
Triaenops menamena	1
Trichechus senegalensis	1
Trinomys dimidiatus	1
Trinycteris nicefori	1
Trogopterus xanthipes	1
Tupaia palawanensis	1
Tursiops australis	1
Urocitellus beldingi	1
Vampyressa thyone	1
Vampyrodes caraccioli	1
Vespadelus troughtoni	1
Vespertilio sinensis	1
Viverra megaspila	1
Wyulda squamicaudata	1
Xenogale naso	1
Xeromys myoides	1
Xeronycteris vieirai	1
Xerospermophilus perotensis	1
Xerus rutilus	1
Zaedyus pichiy	1
Zyzomys palatalis	1
Zyzomys woodwardi	1
Acomys dimidiatus	1
Acomys minous	1
Acomys spinosissimus	1
Aethomys chrysophilus	1
Aethomys ineptus	1
Ailurops ursinus	1
Akodon dolores	1
Akodon paranaensis	1
Akodon simulator	1
Akodon torques	1
Alcelaphus caama	1
Alcelaphus lichtensteinii	1
Allactaga severtzovi	1
Allenopithecus nigroviridis	1
Alouatta arctoidea	1
Alouatta macconnelli	1
Alticola argentatus	1
Amblysomus corriae	1
Amblysomus hottentotus	1
Ammospermophilus interpres	1
Ammospermophilus nelsoni	1
Amorphochilus schnablii	1
Anoura cultrata	1
Anoura fistulata	1
Anourosorex squamipes	1
Antechinus argentus	1
Antechinus arktos	1
Antechinus godmani	1
Antechinus leo	1
Antechinus minimus	1
Aotus lemurinus	1
Apodemus ponticus	1
Artibeus amplus	1
Arvicola scherman	1
Aselliscus tricuspidatus	1
Ateles marginatus	1
Atelocynus microtis	1
Atherurus macrourus	1
Austronomus australis	1
Barbastella leucomelas	1
Bassaricyon gabbii	1
Berardius arnuxii	1
Berylmys berdmorei	1
Blarina hylophaga	1
Blarinomys breviceps	1
Bradypus torquatus	1
Bradypus tridactylus	1
Brucepattersonius soricinus	1
Bunolagus monticularis	1
Calcochloris obtusirostris	1
Callithrix aurita	1
Callosciurus prevostii	1
Calomys sorellus	1
Calomys venustus	1
Capra walie	1
Cardiocranius paradoxus	1
Carollia subrufa	1
Casinycteris argynnis	1
Catopuma badia	1
Catopuma temminckii	1
Centronycteris centralis	1
Cephalophus harveyi	1
Cephalophus leucogaster	1
Cephalophus nigrifrons	1
Cephalophus rufilatus	1
Cephalorhynchus eutropia	1
Cercartetus caudatus	1
Cercartetus lepidus	1
Cercopithecus erythrogaster	1
Cercopithecus hamlyni	1
Cercopithecus mona	1
Cerradomys subflavus	1
Cervus alashanicus	1
Chaerephon johorensis	1
Chaerephon plicatus	1
Chaetodipus baileyi	1
Chaetodipus fallax	1
Chaetodipus hispidus	1
Chaetodipus intermedius	1
Cheirogaleus medius	1
Chionomys nivalis	1
Chiropodomys gliroides	1
Chiropotes sagulatus	1
Chlorocebus sabaeus	1
Chlorocebus tantalus	1
Chlorotalpa duthieae	1
Chlorotalpa sclateri	1
Choeroniscus godmani	1
Choloepus didactylus	1
Clyomys laticeps	1
Coendou mexicanus	1
Coendou spinosus	1
Colomys goslingi	1
Connochaetes albojubatus	1
Cremnomys cutchicus	1
Cricetomys kivuensis	1
Cricetulus migratorius	1
Crocidura fuscomurina	1
Crocidura lasiura	1
Crocidura mariquensis	1
Crocidura montis	1
Crocidura poensis	1
Crocidura thomensis	1
Cryptotis aroensis	1
Cryptotis meridensis	1
Cryptotis montivaga	1
Ctenomys australis	1
Ctenomys azarae	1
Ctenomys fulvus	1
Ctenomys haigi	1
Ctenomys pearsoni	1
Cynogale bennettii	1
Cyttarops alecto	1
Dactylomys dactylinus	1
Dama mesopotamica	1
Dasykaluta rosamondae	1
Dasyprocta fuliginosa	1
Dasyprocta mexicana	1
Dasyprocta prymnolopha	1
Dasyprocta variegata	1
Dasypus septemcinctus	1
Delomys sublineatus	1
Dendrolagus matschiei	1
Dendromus melanotis	1
Deomys ferrugineus	1
Dermanura azteca	1
Dermanura tolteca	1
Dermanura watsoni	1
Diclidurus albus	1
Diclidurus isabellus	1
Dicrostonyx vinogradovi	1
Didelphis pernigra	1
Dinomys branickii	1
Diplomesodon pulchellum	1
Diplothrix legata	1
Dipodomys californicus	1
Dobsonia minor	1
Dorcopsis muelleri	1
Echinops telfairi	1
Echymipera kalubu	1
Elaphodus cephalophus	1
Elephantulus intufi	1
Elephantulus rufescens	1
Eliomys melanurus	1
Ellobius talpinus	1
Eoglaucomys fimbriatus	1
Eospalax fontanierii	1
Eothenomys custos	1
Epixerus ebii	1
Epomophorus crypturus	1
Epomophorus labiatus	1
Epomops franqueti	1
Eptesicus bottae	1
Eptesicus brasiliensis	1
Eptesicus furinalis	1
Eptesicus isabellinus	1
Eremodipus lichtensteini	1
Erinaceus roumanicus	1
Erophylla bombifrons	1
Erophylla sezekorni	1
Euchoreutes naso	1
Eudorcas thomsonii	1
Eulemur cinereiceps	1
Eulemur flavifrons	1
Eulemur rufus	1
Eulemur sanfordi	1
Eumops floridanus	1
Euoticus elegantulus	1
Euryzygomatomys spinosus	1
Felis bieti	1
Felis lybicus	1
Fukomys damarensis	1
Fukomys mechowi	1
Funambulus pennantii	1
Funambulus sublineatus	1
Funisciurus congicus	1
Funisciurus isabella	1
Funisciurus pyrropus	1
Furipterus horrens	1
Galea musteloides	1
Galeopterus variegatus	1
Gardnerycteris crenulatum	1
Gazella marica	1
Gazella spekei	1
Genetta servalina	1
Geocapromys ingrahami	1
Geomys personatus	1
Gerbilliscus paeba	1
Gerbillus campestris	1
Gerbillus cheesmani	1
Gerbillus nanus	1
Gerbillus nigeriae	1
Glossophaga morenoi	1
Grammomys dolichurus	1
Graphiurus kelleni	1
Graphiurus murinus	1
Graphiurus ocularis	1
Harpyionycteris whiteheadi	1
Heliophobius argenteocinereus	1
Heliosciurus mutabilis	1
Heliosciurus rufobrachium	1
Herpailurus yagouaroundi	1
Hesperoptenus blanfordi	1
Heteromys australis	1
Heteromys gaumeri	1
Hipposideros dyacorum	1
Hipposideros fulvus	1
Hipposideros jonesi	1
Hipposideros maggietaylorae	1
Hipposideros pomona	1
Hipposideros ridleyi	1
Hipposideros turpis	1
Histiotus velatus	1
Holochilus brasiliensis	1
Holochilus venezuelae	1
Hylobates moloch	1
Hylomyscus denniae	1
Hyomys goliath	1
Hypsignathus monstrosus	1
Hypsugo cadornae	1
Hystrix javanica	1
Ichthyomys stolzmanni	1
Indopacetus pacificus	1
Kannabateomys amblyonyx	1
Kerivoula hardwickii	1
Kerivoula pellucida	1
Kerivoula picta	1
Kerodon acrobata	1
Kerodon rupestris	1
Laephotis wintoni	1
Lagothrix cana	1
Lagothrix poeppigii	1
Lagurus lagurus	1
Lama vicugna	1
Lampronycteris brachyotis	1
Lasiopodomys gregalis	1
Lasiurus varius	1
Leggadina forresti	1
Leggadina lakedownensis	1
Lemmus amurensis	1
Lemniscomys barbarus	1
Lemniscomys griselda	1
Lemniscomys striatus	1
Lenothrix canus	1
Leontocebus nigrifrons	1
Leontopithecus caissara	1
Leopardus colocola	1
Leopardus jacobita	1
Leopoldamys herberti	1
Leopoldamys neilli	1
Lepilemur ankaranensis	1
Lepilemur sahamalazensis	1
Lepilemur septentrionalis	1
Lepus nigricollis	1
Lepus sinensis	1
Lissodelphis peronii	1
Lonchophylla dekeyseri	1
Lonchorhina fernandezi	1
Lonchorhina orinocensis	1
Lophuromys aquilus	1
Lophuromys flavopunctatus	1
Lycalopex fulvipes	1
Lyncodon patagonicus	1
Macaca hecki	1
Macaca maura	1
Macaca munzala	1
Macaca nigrescens	1
Macaca pagensis	1
Macaca siberu	1
Macrogalidia musschenbroekii	1
Madoqua cavendishi	1
Madoqua guentheri	1
Mallomys rothschildi	1
Marmosa demerarae	1
Marmosa mexicana	1
Marmosa murina	1
Marmosa paraguayana	1
Marmosa robinsoni	1
Martes gwatkinsii	1
Massoutiera mzabi	1
Mastomys erythroleucus	1
Mastomys huberti	1
Mazama nemorivaga	1
Melanomys caliginosus	1
Melogale orientalis	1
Melonycteris woodfordi	1
Menetes berdmorei	1
Meriones persicus	1
Mesechinus dauuricus	1
Mesembriomys macrurus	1
Mesocricetus raddei	1
Mesoplodon bowdoini	1
Mesoplodon grayi	1
Mesoplodon hectori	1
Mesoplodon stejnegeri	1
Microcavia niata	1
Microcebus ravelobensis	1
Microcebus sambiranensis	1
Micronycteris hirsuta	1
Microryzomys altissimus	1
Microsciurus alfari	1
Microtus canicaudus	1
Microtus chrotorrhinus	1
Microtus duodecimcostatus	1
Microtus gerbei	1
Microtus guentheri	1
Microtus lusitanicus	1
Microtus quasiater	1
Microtus richardsoni	1
Microtus savii	1
Miniopterus fuscus	1
Miniopterus manavi	1
Molossus currentium	1
Molossus rufus	1
Molossus sinaloae	1
Monodelphis dimidiata	1
Mops leucostigma	1
Mops midas	1
Mops mops	1
Mormoops blainvillei	1
Mormoops megalophylla	1
Mormopterus jugularis	1
Mormopterus minutus	1
Moschiola meminna	1
Muntiacus vaginalis	1
Murexia habbema	1
Murexia longicaudata	1
Murexia melanurus	1
Murexia naso	1
Murina aenea	1
Murina cyclotis	1
Murina hilgendorfi	1
Murina rozendaali	1
Murina suilla	1
Murina ussuriensis	1
Mus cervicolor	1
Mustela eversmanii	1
Mus triton	1
Mydaus javanensis	1
Myodes californicus	1
Myonycteris angolensis	1
Myonycteris relicta	1
Myoprocta pratti	1
Myosorex cafer	1
Myospalax myospalax	1
Myotis altarium	1
Myotis bombinus	1
Myotis goudoti	1
Myotis laniger	1
Myotis moluccarum	1
Myotis occultus	1
Myotis petax	1
Myotis riparius	1
Mystromys albicaudatus	1
Myzopoda schliemanni	1
Nandinia binotata	1
Natalus stramineus	1
Neamblysomus julianae	1
Nemorhaedus caudatus	1
Neomys teres	1
Neoromicia capensis	1
Neotamias minimus	1
Neotoma devia	1
Neotoma leucodon	1
Neotragus batesi	1
Nephelomys meridensis	1
Nesomys lambertoni	1
Nesomys rufus	1
Nomascus annamensis	1
Nomascus hainanus	1
Notiomys edwardsii	1
Notomys aquilo	1
Notomys mitchellii	1
Notopteris macdonaldi	1
Nyctalus aviator	1
Nyctalus plancyi	1
Nyctereutes viverrinus	1
Nycteris gambiensis	1
Nycteris macrotis	1
Nycteris tragata	1
Nycticebus javanicus	1
Nycticebus pygmaeus	1
Nycticeius cubanus	1
Nyctinomops femorosaccus	1
Nyctinomops laticaudatus	1
Nyctophilus bifax	1
Nyctophilus major	1
Nyctophilus timoriensis	1
Ochotona cansus	1
Ochotona dauurica	1
Ochotona koslowi	1
Ochotona pusilla	1
Ochotona rutila	1
Octodon bridgesi	1
Oecomys bicolor	1
Oecomys concolor	1
Oligoryzomys andinus	1
Onychomys arenicola	1
Otolemur garnettii	1
Otomys helleri	1
Otomys orestes	1
Otospermophilus beecheyi	1
Ototylomys phyllotis	1
Oxymycterus rufus	1
[truncated: 30 more rows]

## Sheet: Figure 3a&b
	OTU richness	Shannon	Simpson
RT-T11	452	4.2096	0.959484
RT-T48	564	5.01209	0.977608
SA-T28	718	5.71636	0.993472
TG-T3	106	2.95999	0.91174
TG-T4	307	4.43782	0.977209
TG-T10	53	2.08454	0.829028
TG-T13	267	3.97091	0.95303
TG-T16	129	2.6631	0.860849
TG-T17	47	2.16064	0.803153
TG-T23	132	3.27503	0.93013
TG-T38	167	3.00832	0.91213
TG-T39	185	3.06016	0.87147

## Sheet: Figure 3c
# Gene Family	RT-T11	RT-T48	SA-T28	TG-T3	TG-T4	TG-T10	TG-T13	TG-T16	TG-T17	TG-T23	TG-T38	TG-T39
GO:0004568|g__Enterobacter.s__Enterobacter_cloacae	0	1.20233e-07	2.01902e-08	3.53509e-07	1.06833e-06	7.05536e-05	2.06974e-06	4.51109e-05	1.51398e-07	3.30394e-07	4.51071e-05	1.2336e-06
GO:0004568|g__Serratia.s__Serratia_marcescens	0	0	3.70836e-07	2.87821e-05	7.06561e-06	7.96116e-08	2.34827e-06	1.26336e-07	0	0	1.2444e-07	2.5153e-05
GO:0004568|g__Klebsiella.s__Klebsiella_pneumoniae	0	0	0	1.41388e-05	1.88483e-07	1.24253e-06	2.95641e-05	1.83796e-06	1.5964e-06	7.46212e-08	1.55906e-06	4.47917e-07
GO:0004568|g__Pseudomonas.s__Pseudomonas_aeruginosa	0	0	0	3.36368e-07	0	0	0	0	3.35893e-05	0	4.27835e-08	0
GO:0004568|unclassified	0	0	0	2.57435e-07	2.14412e-07	6.03154e-06	3.62781e-07	2.11693e-06	0	8.53056e-06	3.47933e-06	1.60675e-07
GO:0004568|g__Bacteroides.s__Bacteroides_vulgatus	0	0	0	1.47138e-07	7.08735e-06	0	2.63951e-06	3.3287e-06	0	1.21735e-06	0	4.24793e-07
GO:0004568|g__Bacteroides.s__Bacteroides_massiliensis	0	0	1.81693e-06	1.84538e-08	5.59578e-06	0	1.48075e-07	0	0	5.65187e-07	0	1.62572e-07
GO:0004568|g__Lactococcus.s__Lactococcus_lactis	0	0	0	0	2.23337e-07	7.97282e-09	5.67114e-06	8.57777e-08	0	0	1.22595e-06	1.35853e-08
GO:0004568|g__Bacteroides.s__Bacteroides_uniformis	0	2.15912e-07	0	1.31243e-07	3.38424e-06	0	3.15766e-07	4.45612e-08	0	2.92078e-07	0	8.89366e-07
GO:0004568|g__Citrobacter.s__Citrobacter_freundii	0	0	0	0	0	0	4.76599e-08	0	0	3.78969e-08	0	4.9027e-06
GO:0004568|g__Klebsiella.s__Klebsiella_variicola	0	0	0	4.63405e-06	8.93314e-08	0	0	0	0	0	0	0
GO:0004568|g__Alistipes.s__Alistipes_onderdonkii	0	0	0	0	3.79583e-06	0	5.39136e-08	7.18369e-08	0	0	0	0
GO:0004568|g__Bacteroides.s__Bacteroides_thetaiotaomicron	0	1.90065e-08	2.46467e-07	0	1.54075e-06	0	6.44593e-08	8.0247e-08	0	4.43372e-07	0	1.03456e-06
GO:0004568|g__Enterobacter.s__Enterobacter_aerogenes	0	0	0	7.36675e-08	7.17936e-07	0	1.31683e-06	1.7425e-07	0	3.78131e-08	3.09575e-08	2.11529e-07
GO:0004568|g__Enterobacter.s__Enterobacter_sp_MGH_8	0	0	0	0	0	0	2.38168e-08	7.77082e-07	0	0	6.5019e-07	0
GO:0004568|g__Yokenella.s__Yokenella_regensburgei	0	0	0	0	0	0	8.98033e-08	0	0	9.0517e-07	2.52016e-07	0
GO:0004568|g__Bacteroides.s__Bacteroides_dorei	0	5.74278e-08	0	3.69076e-08	3.54124e-07	0	2.51268e-07	2.46035e-07	0	9.42187e-08	0	4.06474e-08
GO:0004568|g__Bacteroides.s__Bacteroides_finegoldii	0	0	2.18347e-07	0	4.46342e-07	0	3.22297e-08	9.66897e-08	0	0	0	1.9901e-07
GO:0004568|g__Bacteroides.s__Bacteroides_fluxus	0	0	1.03141e-08	0	2.73634e-07	0	3.34356e-07	2.84293e-07	0	2.66325e-08	0	4.58684e-08
GO:0004568|g__Klebsiella.s__Klebsiella_oxytoca	0	0	0	5.21496e-07	0	0	0	0	0	7.57937e-08	0	3.09228e-07
GO:0004568|g__Bacteroides.s__Bacteroides_cellulosilyticus	0	0	2.63089e-07	0	0	0	0	0	0	0	0	5.85215e-07
GO:0004568|g__Bacillus.s__Bacillus_cereus_thuringiensis	0	0	0	0	1.76838e-08	6.21085e-07	2.77665e-08	0	0	0	0	0
GO:0004568|g__Enterobacter.s__Enterobacter_hormaechei	0	0	0	0	0	0	0	0	0	0	0	6.35726e-07
GO:0004568|g__Dysgonomonas.s__Dysgonomonas_gadei	0	0	6.50142e-08	0	0	0	0	0	0	4.7101e-07	2.10865e-08	0
GO:0004568|g__Escherichia.s__Escherichia_coli	0	4.74601e-07	0	0	0	0	0	1.88393e-08	0	0	2.94415e-08	0
GO:0004568|g__Bacteroides.s__Bacteroides_ovatus	0	0	0	0	1.422e-07	0	0	3.17617e-08	0	5.1255e-08	0	8.84488e-08
GO:0004568|g__Bacteroides.s__Bacteroides_oleiciplenus	0	0	3.1067e-07	0	0	0	0	0	0	0	0	0
GO:0004568|g__Bacteroides.s__Bacteroides_xylanisolvens	0	0	0	0	1.83092e-07	0	0	1.08682e-08	0	0	0	4.31405e-08
GO:0004568|g__Peptostreptococcaceae_noname.s__Clostridium_bifermentans	0	0	0	0	0	0	0	0	0	1.26086e-07	0	7.98135e-08
GO:0004568|g__Enterobacter.s__Enterobacter_asburiae	0	0	0	0	0	0	7.12791e-08	0	0	0	4.9211e-08	3.26083e-08
GO:0004568|g__Stenotrophomonas.s__Stenotrophomonas_maltophilia	0	0	0	0	0	4.68933e-08	3.32039e-08	8.42765e-09	0	0	3.72683e-08	0
GO:0004568|g__Bacteroides.s__Bacteroides_faecis	0	0	0	0	0	0	0	0	0	1.06237e-07	0	0
GO:0004568|g__Flavonifractor.s__Flavonifractor_plautii	0	0	0	0	6.26066e-08	0	0	0	0	0	0	0
GO:0004568|g__Clostridium.s__Clostridium_citroniae	0	0	0	0	4.85558e-08	0	0	0	0	0	0	0
GO:0004568|g__Pantoea.s__Pantoea_sp_At_9b	0	0	0	0	0	0	0	0	0	0	4.17957e-08	0
GO:0004568|g__Enterobacter.s__Enterobacter_mori	0	0	0	0	0	0	0	0	0	0	3.7968e-08	0
GO:0004568|g__Salmonella.s__Salmonella_enterica	0	0	0	0	0	0	0	3.53522e-08	0	0	0	0
SUM	0	8.8718e-07	3.32186e-06	4.94312e-05	3.24996e-05	7.85832e-05	4.5466e-05	5.44868e-05	3.53371e-05	1.33857e-05	5.26886e-05	3.6694e-05
